# Supplementary material for: Sustainable Use of Natural Resources and Traditional Medicine in Tropical Countries: Uncovering the Main Antioxidant Compounds and Antihypertensive Potential of the Diospyros comorensis Leaves as Health-Promoting Food Application for Local Population
Source: Plants (Basel). 2026 Jun 5;15(11):1757. doi: 10.3390/plants15111757 (PMC13259053; doi:10.3390/plants15111757)
Supplement: Supplementary file 1 [file plants-15-01757-s001.zip]

Archive with 1 entries (1 files):
- Suppl materials_revised_270526_030626.pdf
